# Supplementary material for: Risk Factors for Diabetic Retinopathy in Latin America (Mexico) and the World: A Systematic Review and Meta-Analysis
Source: J Clin Med. 2023 Oct 18;12(20):6583. doi: 10.3390/jcm12206583 (PMC10607496; doi:10.3390/jcm12206583)
Supplement: Supplementary file 1 [file jcm-12-06583-s001.zip]

Archive with 1 entries (1 files):
- jcm-2647898-supplementary.pdf
